# Supplementary material for: Establishment of multifactor predictive models for the occurrence and progression of cervical intraepithelial neoplasia
Source: BMC Cancer. 2020 Sep 29;20:926. doi: 10.1186/s12885-020-07265-7 (PMC7523359; doi:10.1186/s12885-020-07265-7)
Supplement: Supplementary file 2 — Additional file 2. [file 12885_2020_7265_MOESM2_ESM.xls]

## Sheet: NandCIN
ID	name	pathologytype	age	hpv	menopause	gravidity	parity	TCT	CTNNB1	TGFBR2	FOXO1	PRKCI	CSKN1A1	TP73	MUC2	PIK3CA	CCND2	CTBP2
026	蔡良东	2	41	1	2	2	1	2	0.180893	3.66024	0.00737662	0.0526864	0.212242	1.0118	0.0286285	0.426163	0.158833	0.185359
037	曾雪娟	2	38	0	2	1	0	2	0.676363	795.14	0.00556719	0.538539	4.91369	163.544	0.947398	1.84001	0.131967	15.477
067	陈彩秋	1	28	0	2	3	1	1	1.13765	6.92019	0.00703811	3.41896	4.04352	34.4241	0.125566	2.49	1.13765	3.20508
070	陈洁华	1	52	1	2	9	2	1	2.64407	7077.63	0.155682	0.228251	57.2507	446.467	3.30611	22.613	0.38591	183.894
030	陈梅	2	56	0	1	2	1	2	0.885262	145.541	0.249113	0.852262	37.3286	31.1639	2.52051	3.77582	9.82993	11.8587
044	陈瑞红	2	55	1	1	2	2	2	0.197663	603.826	0.00798544	0.258343	37.1987	28.3004	0.134835	1.38214	0.0844261	5.85824
073	陈绍梅	1	57	1	2	3	3	2	1.31715	8615.73	0.0436474	0.00833387	2.63096	80.338	1.93961	7.08085	6.47479e-05	183.166
040	陈珍莲	2	42	0	2	2	1	1	0.908579	1222	0.0182952	0.508829	10.4268	137.909	0.336523	5.29406	0.19983	16.1612
063	邓明	1	44	0	2	2	2	1	0.0525566	1.06164	0.000359758	0.0154108	0.276701	1.66935	0.00535876	0.0676544	0.0525566	0.0530567
022	邓玉梅	2	37	0	2	4	2	2	0.55879	10.9064	0.738792	0.62517	285.317	178.937	1.03792	2.27739	4.56927	21.1079
048	方聆燕	2	32	0	2	4	4	2	0.154787	1.01465	0.0627394	0.316481	2.62594	5.06709	0.639077	0.6872	2.75747	1.08474
075	顾裕婷	1	35	0	2	3	1	2	0.3413	4580.42	0.0322609	0.075797	0.669053	425.712	0.891803	1.54925	0.131691	79.1015
085	何利莲	1	42	0	2	3	2	2	0.792441	806.879	0.0159763	0.529505	1.02563	67.5087	0.632871	2.74202	0.132315	28.7174
035	黄彩艳	2	44	0	2	2	1	1	0.063405	445.701	0.00465429	0.0142796	7.93448	16.7821	0.50025	1.73004	0.062106	10.7775
053	黄芳李	1	49	1	2	2	1	1	0.281408	1071.3	0.00495905	0.0305792	52.2576	123.184	0.0736414	3.90521	0.362739	18.8479
050	黄飞丽	2	31	1	2	6	4	2	0.196211	49.6229	1.06575	0.175498	18.8959	5.19076	0.102538	2.39331	0.981901	1.17069
083	黄凤连	1	54	1	1	2	2	1	1.03662	457.839	0.00668255	0.306399	1.98539	76.0788	0.166091	1.90648	0.199215	22.7142
078	黄凤芹	1	38	1	2	2	1	2	0.152506	1072.69	0.0125389	0.0509665	4.7374	118.72	0.303197	0.430757	0.106956	23.7123
025	黄桂英	2	61	0	1	6	3	1	0.497367	75.4445	0.26721	0.566423	3.41226	68.2637	0.341561	0.940906	1.87105	10.1358
071	黄华	1	42	1	2	2	1	1	0.203918	278.706	0.00344042	0.0514445	66.1434	24.3831	0.0594591	5.17903	0.181706	5.54641
087	黄金义	1	46	1	2	2	2	1	0.297126	1007.29	0.0222372	0.752959	3860.5	46.0751	0.00466651	11.5521	0.156844	13.4726
043	黄美珍	2	43	0	2	5	2	2	0.244996	469.452	0.00622536	0.196554	50.6537	29.0806	0.169207	0.986837	0.105456	4.53231
065	黄秋婷	1	31	0	2	2	2	1	0.10724	2.56908	0.000503148	0.0440225	1.20153	4.36696	0.00495565	0.206564	0.10724	0.154508
062	黄小玲	1	34	1	2	1	1	1	0.391072	1.07041	0.000113831	0.00629077	0.8768	0.237824	0.000783128	0.351794	0.00531518	0.026565
047	黄新英	2	57	0	1	2	2	2	0.243838	16.5052	0.126731	0.202719	0.948274	92.77	0.129752	0.485127	3.90381e-06	4.87671
089	黄元忠	1	48	1	2	2	2	1	0.836984	1042.52	0.0407265	1.13347	200.555	38.2593	0.264218	8.83232	0.244567	18.7249
034	黄泽娜	2	31	0	2	2	1	2	1.9291	45.0086	0.0329735	1.05036	9.42401	387.832	0.615765	14.6415	1.9291	265.63
056	江丽秋	1	45	0	2	6	2	1	0.283457	25.4111	0.365096	0.234065	67.2401	440.752	2.51607	9.35304	0.470921	3.89068
066	蓝月娥	1	42	1	2	2	2	1	0.962534	2.5284	0.00170642	0.059061	0.532526	2.75786	0.0301866	1.49124	0.000650038	0.293808
033	黎梨	2	44	0	2	1	1	2	9.28479	5.39491	0.0403306	0.236573	10.2639	20.6357	1.32598	49.672	0.000290766	0.0763065
064	李东丽	1	33	1	2	2	1	1	1.63219	1.33257	0.00286309	0.105761	4.54207	23.0565	0.0561136	2.69963	0.00689947	0.568648
002	李风云	2	40	0	2	6	3	1	0.0823483	0.247619	0.054517	0.0352367	2.32397	2.40133	0.0223563	0.636325	0.000538304	0.423517
028	李甜	2	46	0	2	3	1	1	0.747571	37.0674	0.121965	0.522616	44.3728	31.8468	0.210843	0.128132	1.30609	9.0467
084	李艳基	1	26	0	2	5	2	2	1.43465	3827.86	0.158464	3.7311	12.3853	353.485	7.81327	5.8817	1.85331e-05	319.985
088	梁春莉	1	54	1	1	3	1	1	2.42975	2711.51	0.0190895	6.38202	2432.26	284.945	2.93748	6.90448	0.46005	50.0259
016	梁丽晴	2	30	0	2	4	0	2	0.151266	8.25566	0.0909989	0.0567475	0.449098	20.1014	0.737833	2.2632	0.122857	2.45277
029	梁品英	2	42	0	2	7	2	1	0.0861321	2.81927	0.00458309	0.0177561	14.5653	1.01813	0.0823546	0.0670679	0.14012	0.256098
010	梁友兰	2	32	0	2	3	2	2	0.0742951	1.04352	0.00395479	0.00834834	0.556172	1.31856	0.170277	0.824923	0.000763685	0.0114837
060	廖仙	1	38	1	2	2	1	1	1.53287	2.0949	0.00848103	0.0767758	7.49179	2.97208	0.220961	16.4915	0.0129016	0.0974871
021	林东燕	2	30	0	2	3	1	1	0.117	27.2888	0.0701087	0.129559	22.8033	25.2438	0.481474	1.8192	1.20551	3.2945
003	刘慧莲	2	38	0	2	3	1	2	3.98727	28.4796	0.859861	0.970552	5.31547	136.075	1.66641	11.1155	0.000284413	5.66197
001	刘锦凤	2	37	0	2	5	2	2	0.0583743	0.00933202	0.0064259	0.0106332	4.28711	0.836896	0.50253	0.819556	0.014596	0.0660551
020	刘勤	2	42	0	2	3	2	1	0.472001	0.138492	0.0724148	0.340525	7.72586	5.49143	0.0778141	1.15541	0.412068	6.39326
061	龙步艳	1	44	1	2	1	0	2	0.274716	1.01382	0.0003442	0.0518546	7.26824	0.553536	0.00734926	0.0414337	0.274716	0.062511
090	隆海林	1	47	1	2	4	2	1	0.56506	1722.06	0.0145438	0.910608	115.195	48.3504	1.83067	6.58901	0.0803051	12.4782
017	卢佩华	2	55	0	1	3	1	2	0.0266113	140.919	0.411424	1.2298	2.37912	22.4331	2.26531	32.7021	4.33797	0.940447
024	陆冬妮	2	51	0	2	2	1	2	2.17923	468.103	1.86547	1.85745	175.1	85.1086	4.84955	76.2212	36.0636	17.4569
014	陆少进	2	67	0	1	5	4	2	0.0327505	0.421022	0.00290575	0.00949112	0.687667	0.373876	0.00772262	0.0466411	0.0148482	0.0248736
041	路喜兰	2	35	0	2	1	0	2	0.320566	799.378	0.00598821	0.772024	10.5744	81.4791	0.118434	3.62803	0.276812	14.3112
007	罗金春	2	59	0	1	4	3	2	0.291308	43.5448	0.373699	0.471558	0.762635	146.073	0.295784	18.626	0.00136013	11.8869
049	罗菊花	2	39	0	2	3	1	2	0.296887	19.063	0.00445621	0.0521292	4.91848	10.3426	0.259212	0.753441	0.782675	3.78152
077	罗湘琴	1	62	0	1	2	2	1	0.1425	1037.58	0.0194129	0.029174	0.519467	78.9183	0.655078	1.21521	0.101834	18.8916
013	罗燕	2	35	0	2	3	1	2	0.166675	0.581767	0.0947297	0.154991	0.000174761	35.8456	0.171943	0.384814	0.0769184	5.96003
019	吕坤玲	2	41	0	2	5	1	2	0.183662	8.6155	0.0132798	0.125871	3.12404	1.29429	0.0501506	1.77056	0.519542	0.229026
057	蒙金梅	1	46	0	2	5	1	1	0.198796	61.7177	0.144226	4.11124	0.180539	6.92965	0.175566	6.28457	0.50116	11.7578
009	宁菁菁	2	33	0	2	2	1	1	0.345047	35.7867	0.0550006	0.0505517	2.1282	14.0401	0.262891	7.24507	0.00188189	1.42818
018	宁育梅	2	42	0	2	3	2	2	0.0661359	0.0234836	0.0140903	0.0745175	8.39953	21.6609	0.103749	0.251531	0.554772	0.464323
031	农丽连	2	32	0	2	3	1	1	1.2423	3.16626	0.0037614	0.115673	6.33703	3.786	0.0898049	1.93664	0.0010023	0.559039
086	农小梅	1	41	0	2	3	2	2	2.45326	5847.75	0.0137416	0.652731	2.17888	549.52	0.228635	9.79522	0.869345	23.5335
068	欧翠萍	1	50	0	1	1	1	1	0.0496404	151.818	0.000276541	0.00379284	0.891395	15.9761	0.00430491	0.257941	0.0657514	0.496583
036	欧文建	2	31	0	2	5	2	2	0.641991	1945.89	0.0874132	1.0287	2.00254	214.448	4.25138	5.29796	0.0783716	158.974
079	欧阳湘萍	1	50	1	2	3	1	2	0.204149	847.252	0.0172663	0.218327	4.17843	40.6765	0.556611	1.22299	0.00313873	10.9293
023	潘九峤	2	31	0	2	1	0	2	0.14418	5.55533	0.0844372	0.250969	0.346063	1.40425	0.0463381	0.199129	0.0839256	4.29536
015	邱婷	2	41	1	2	3	2	2	0.22815	115.582	0.27652	0.156127	11.3823	14.9664	0.559686	1.57579	0.0337896	5.378
069	覃庆容	1	37	1	2	4	3	1	2.19209	1491.55	0.00598687	0.328735	1027.65	88.7124	0.214625	18.7614	0.549665	8.4234
008	谭迎环	2	38	0	2	4	2	2	0.264646	24.1529	0.396399	0.781988	7.60898	41.2261	2.39564	21.6957	0.0115975	3.4919
046	唐会珍	2	41	1	2	3	2	2	0.244988	472.846	0.000424495	0.2375	2773.42	78.1207	0.233283	0.443232	0.152332	2.72754
052	唐金香	2	43	0	2	4	2	2	0.860977	21.7486	0.14581	0.540109	3.62478	9.31273	0.208178	0.689603	0.23529	3.85555
012	王森梅	2	61	0	1	9	8	2	2.65526	4.47797	0.0972425	2.59271	4.5432	110.601	1.01782	9.26218	0.000694886	0.85138
038	王玉翠	2	44	0	2	5	2	1	0.00873826	17269.5	0.0218033	1.1323	3.64386	26.9729	65.8935	15.6136	0.0025634	14.7751
039	韦惠珍	2	34	0	2	2	1	1	5.63779	7387.32	0.0301685	4.38733	62.2078	992.678	0.494804	37.3792	1.87786	91.4191
006	韦佳汛	2	32	0	2	0	0	2	0.0598372	1.34827	0.0299091	0.0526212	1.03313	5.11563	0.0242374	0.0615833	4.93128e-07	0.326182
032	韦锦仙	2	35	0	2	3	1	2	0.694385	4.0846	0.00328247	0.302345	0.860287	4.90266	0.0544712	1.49528	0.694385	0.00331951
027	韦丽娜	2	30	0	2	1	0	1	0.520404	24.1908	0.211486	1.52024	1.0052	8.33685	0.0188344	0.144324	0.156324	6.40551
081	韦柳合	1	41	1	2	7	1	2	0.416014	2807.33	0.0325305	0.10388	5.83056	142.307	0.955882	1.85635	6.61892	86.7797
059	韦琴	1	47	1	2	2	2	1	1.09483	16.7789	0.0435103	0.360679	48.2611	39.8652	1.61054	7.24813	1.09483	2.11938
074	温丽娜	1	30	0	1	1	1	1	1.32075	5771.68	0.00706866	0.283459	0.00287325	1518.86	0.0886308	0.238267	0.000598721	166.032
058	文翠莲	1	54	0	1	5	3	1	3.93846	1.11518	0.00343169	0.176468	15.6266	0.881007	0.0428918	4.6646	0.00909221	0.361319
072	吴娇丽	1	49	1	2	3	2	1	0.0505912	352.076	0.00609201	0.0169271	0.533679	45.8009	3.61	7.00034	0.0109398	11.2442
045	吴林川	2	41	0	2	8	2	2	0.718442	909.423	0.0107201	1.04322	3270.6	76.1412	0.284117	2.5933	0.151793	29.2848
054	吴姿迪	1	23	0	2	1	0	1	0.356099	27.7908	0.186991	0.182753	13.488	189.228	0.0827779	0.919752	2.33941e-06	5.53987
082	伍留妹	1	59	1	1	3	3	1	0.0687412	168.023	0.000800233	0.00615095	1.19181	13.1783	0.0131563	0.613726	0.195604	0.918112
076	许海珊	1	55	0	1	2	2	2	0.563848	4750	0.0579094	0.072137	1.93151	272.556	1.84066	3.36342	0.000383773	105.123
051	杨丽媛	2	43	0	2	4	2	1	0.332578	5.49246	0.0279927	0.0194215	0.393693	0.324959	0.0383454	1.03438	0.239504	0.238771
005	杨孟知	2	45	0	2	3	1	2	0.000430823	28.146	15.492	0.0890203	2.67292	85.4738	0.525811	8.41658	0.0450001	0.527264
004	姚秀平	2	46	0	2	4	1	1	5.69195	229.629	2.25042	1.99317	4.88863	352.238	0.793874	27.6422	0.123618	81.5353
042	赵慰葵	2	55	0	1	3	1	1	0.353074	645.556	0.00502256	0.314624	106.442	84.3002	0.0662281	1.19483	0.143773	5.12354
011	郑秋红	2	40	0	2	6	3	2	0.0152413	0.0157527	0.00208211	0.00515693	3.06986	0.472691	0.0102601	0.320949	0.00070134	0.0385482
080	周彩英	1	65	1	1	4	4	1	0.392901	3652.78	0.0317148	0.00449644	11.2961	70.2547	1.57417	3.97373	3.43094	105.032
055	邹樱	1	37	1	2	5	1	1	0.0391095	5.66283	0.0287902	0.0448488	0.334047	12.416	0.133184	0.961061	0.0137385	0.818609

## Sheet: CINandSCC
ID	pathologytype(1=normal,2=CIN, 3=SCC)	age ranges(1=<50y,2=≥50y)	hpv(1=postive, 0=negetive)	menopause(1=postive, 2=negetive)	gravidity	parity	TCT(1=CINII-, 2=CINII+)	CTNNB1	TGFBR2	FOXO1	PRKCI	CSKN1A1	TP73	MUC2	PIK3CA	CCND2	CTBP2
120	3	1	0	2	2	0	2	0.167859	303.472	0.00447362	0.765288	92.1571	15.267	2.22214	0.93398	0.0969762	4.2662
16	2	1	0	2	4	0	2	0.151266	8.25566	0.0909989	0.0567475	0.449098	20.1014	0.737833	2.2632	0.122857	2.45277
21	2	1	0	2	3	1	1	0.117	27.2888	0.0701087	0.129559	22.8033	25.2438	0.481474	1.8192	1.20551	3.2945
27	2	1	0	2	1	0	1	0.520404	24.1908	0.211486	1.52024	1.0052	8.33685	0.0188344	0.144324	0.156324	6.40551
50	2	1	1	2	6	4	2	0.196211	49.6229	1.06575	0.175498	18.8959	5.19076	0.102538	2.39331	0.981901	1.17069
34	2	1	0	2	2	1	2	1.9291	45.0086	0.0329735	1.05036	9.42401	387.832	0.615765	14.6415	1.9291	265.63
36	2	1	0	2	5	2	2	0.641991	1945.89	0.0874132	1.0287	2.00254	214.448	4.25138	5.29796	0.0783716	158.974
23	2	1	0	2	1	0	2	0.14418	5.55533	0.0844372	0.250969	0.346063	1.40425	0.0463381	0.199129	0.0839256	4.29536
102	3	1	0	2	4	2	2	0.0796019	59.5476	0.000480933	0.0230646	2383.44	6.15063	0.00675185	0.556349	0.155463	5.41477
48	2	1	0	2	4	4	2	0.154787	1.01465	0.0627394	0.316481	2.62594	5.06709	0.639077	0.6872	2.75747	1.08474
10	2	1	0	2	3	2	2	0.0742951	1.04352	0.00395479	0.00834834	0.556172	1.31856	0.170277	0.824923	0.000763685	0.0114837
31	2	1	0	2	3	1	1	1.2423	3.16626	0.0037614	0.115673	6.33703	3.786	0.0898049	1.93664	0.0010023	0.559039
6	2	1	0	2	0	0	2	0.0598372	1.34827	0.0299091	0.0526212	1.03313	5.11563	0.0242374	0.0615833	4.93128e-07	0.326182
9	2	1	0	2	2	1	1	0.345047	35.7867	0.0550006	0.0505517	2.1282	14.0401	0.262891	7.24507	0.00188189	1.42818
39	2	1	0	2	2	1	1	5.63779	7387.32	0.0301685	4.38733	62.2078	992.678	0.494804	37.3792	1.87786	91.4191
41	2	1	0	2	1	0	2	0.320566	799.378	0.00598821	0.772024	10.5744	81.4791	0.118434	3.62803	0.276812	14.3112
13	2	1	0	2	3	1	2	0.166675	0.581767	0.0947297	0.154991	0.000174761	35.8456	0.171943	0.384814	0.0769184	5.96003
32	2	1	0	2	3	1	2	0.694385	4.0846	0.00328247	0.302345	0.860287	4.90266	0.0544712	1.49528	0.694385	0.00331951
99	3	1	0	2	6	1	2	4.29811	19.0656	0.00822396	63.9925	92.7304	163.492	0.189738	2.31265	4.29811	1.27749
22	2	1	0	2	4	2	2	0.55879	10.9064	0.738792	0.62517	285.317	178.937	1.03792	2.27739	4.56927	21.1079
1	2	1	0	2	5	2	2	0.0583743	0.00933202	0.0064259	0.0106332	4.28711	0.836896	0.50253	0.819556	0.014596	0.0660551
109	3	1	0	2	6	4	2	0.774689	504.746	0.00574558	1.93426	56.998	67.3006	0.128273	3.23852	0.180159	13.7316
37	2	1	0	2	1	0	2	0.676363	795.14	0.00556719	0.538539	4.91369	163.544	0.947398	1.84001	0.131967	15.477
3	2	1	0	2	3	1	2	3.98727	28.4796	0.859861	0.970552	5.31547	136.075	1.66641	11.1155	0.000284413	5.66197
8	2	1	0	2	4	2	2	0.264646	24.1529	0.396399	0.781988	7.60898	41.2261	2.39564	21.6957	0.0115975	3.4919
49	2	1	0	2	3	1	2	0.296887	19.063	0.00445621	0.0521292	4.91848	10.3426	0.259212	0.753441	0.782675	3.78152
2	2	1	0	2	6	3	1	0.0823483	0.247619	0.054517	0.0352367	2.32397	2.40133	0.0223563	0.636325	0.000538304	0.423517
11	2	1	0	2	6	3	2	0.0152413	0.0157527	0.00208211	0.00515693	3.06986	0.472691	0.0102601	0.320949	0.00070134	0.0385482
26	2	1	1	2	2	1	2	0.180893	3.66024	0.00737662	0.0526864	0.212242	1.0118	0.0286285	0.426163	0.158833	0.185359
19	2	1	0	2	5	1	2	0.183662	8.6155	0.0132798	0.125871	3.12404	1.29429	0.0501506	1.77056	0.519542	0.229026
15	2	1	1	2	3	2	2	0.22815	115.582	0.27652	0.156127	11.3823	14.9664	0.559686	1.57579	0.0337896	5.378
46	2	1	1	2	3	2	2	0.244988	472.846	0.000424495	0.2375	2773.42	78.1207	0.233283	0.443232	0.152332	2.72754
45	2	1	0	2	8	2	2	0.718442	909.423	0.0107201	1.04322	3270.6	76.1412	0.284117	2.5933	0.151793	29.2848
40	2	1	0	2	2	1	1	0.908579	1222	0.0182952	0.508829	10.4268	137.909	0.336523	5.29406	0.19983	16.1612
101	3	1	0	1	2	1	2	0.520162	2343.22	0.00302794	0.303986	9417.46	628.045	0.0334443	1.76627	0.0819443	74.778
29	2	1	0	2	7	2	1	0.0861321	2.81927	0.00458309	0.0177561	14.5653	1.01813	0.0823546	0.0670679	0.14012	0.256098
20	2	1	0	2	3	2	1	0.472001	0.138492	0.0724148	0.340525	7.72586	5.49143	0.0778141	1.15541	0.412068	6.39326
18	2	1	0	2	3	2	2	0.0661359	0.0234836	0.0140903	0.0745175	8.39953	21.6609	0.103749	0.251531	0.554772	0.464323
115	3	1	0	2	4	2	2	0.149552	127.296	0.0027589	0.979952	33.7499	7.6442	0.671051	0.956325	0.0513069	4.21698
119	3	1	0	2	4	1	2	10.3053	29665.8	0.116085	52.509	8422.55	3756.91	0.00194798	52.7254	0.213227	923.24
43	2	1	0	2	5	2	2	0.244996	469.452	0.00622536	0.196554	50.6537	29.0806	0.169207	0.986837	0.105456	4.53231
52	2	1	0	2	4	2	2	0.860977	21.7486	0.14581	0.540109	3.62478	9.31273	0.208178	0.689603	0.23529	3.85555
51	2	1	0	2	4	2	1	0.332578	5.49246	0.0279927	0.0194215	0.393693	0.324959	0.0383454	1.03438	0.239504	0.238771
113	3	1	0	2	3	1	2	0.418682	1781.01	0.00790383	1.55749	35976.8	289.776	0.00415106	4.52287	0.129525	43.6919
35	2	1	0	2	2	1	1	0.063405	445.701	0.00465429	0.0142796	7.93448	16.7821	0.50025	1.73004	0.062106	10.7775
33	2	1	0	2	1	1	2	9.28479	5.39491	0.0403306	0.236573	10.2639	20.6357	1.32598	49.672	0.000290766	0.0763065
38	2	1	0	2	5	2	1	0.00873826	17269.5	0.0218033	1.1323	3.64386	26.9729	65.8935	15.6136	0.0025634	14.7751
108	3	1	0	2	4	1	2	1.87472	11458.1	0.025876	4.41126	34.8233	1535.24	0.337198	0.189912	0.000652388	416.226
5	2	1	0	2	3	1	2	0.000430823	28.146	15.492	0.0890203	2.67292	85.4738	0.525811	8.41658	0.0450001	0.527264
28	2	1	0	2	3	1	1	0.747571	37.0674	0.121965	0.522616	44.3728	31.8468	0.210843	0.128132	1.30609	9.0467
104	3	1	0	1	3	3	2	0.000840427	6.37777	0.000317687	0.00390045	0.16661	1.27673	0.0830094	0.0388568	0.000136264	0.391556
94	3	1	0	2	4	2	1	0.105816	31.5283	0.240014	2.04157	1.89682	0.619134	1.30596	6.89997	1.97641	1.36073
4	2	1	0	2	4	1	1	5.69195	229.629	2.25042	1.99317	4.88863	352.238	0.793874	27.6422	0.123618	81.5353
107	3	1	0	2	4	2	2	4.69098	9251.01	0.00845295	10.0153	11.6571	1273.43	0.31518	0.128132	0.000164779	477.796
103	3	1	0	1	2	2	2	73.2507	189448	1.5186	1.11921	87.3721	1689.6	18.1751	13.0931	4.11713e-05	9983.48
92	3	1	0	2	7	5	2	0.902236	25.4253	0.0585473	2.25327	10.0559	23.9476	0.200395	26.2884	0.00158606	1.07375
117	3	2	0	1	2	2	2	0.395865	523.731	0.00173673	1.6688	7.6536	72.9731	0.275459	2.87524	0.127902	8.67055
24	2	2	0	2	2	1	2	2.17923	468.103	1.86547	1.85745	175.1	85.1086	4.84955	76.2212	36.0636	17.4569
112	3	2	0	1	5	4	2	0.345266	264.562	0.00030425	0.341106	4283.53	37.7616	1.4648	0.518095	0.0917894	4.64927
105	3	2	1	1	5	3	2	1.6481	3849.45	0.0460098	2.11577	1.4026	969.422	0.866501	1.09964	9.79287e-05	218.041
93	3	2	0	1	2	1	2	1.08196	2.89345	0.0166593	1.09545	6.44707	3.99334	0.0249259	17.7315	0.111281	0.113296
116	3	2	0	2	2	2	2	0.723405	167.664	0.0106962	4.99471	20552.1	21.6957	0.0912877	7.8978	0.0942982	13.1128
95	3	2	0	1	4	3	1	0.25343	0.78068	0.000683618	0.335453	39.7286	0.637987	0.00988958	0.0686113	0.25343	0.126331
106	3	2	0	1	4	1	2	0.302253	366.173	0.000940243	0.139094	70.3198	46.9556	0.0155799	0.870439	0.0744907	4.96564
44	2	2	1	1	2	2	2	0.197663	603.826	0.00798544	0.258343	37.1987	28.3004	0.134835	1.38214	0.0844261	5.85824
91	3	2	1	1	6	2	2	0.00780135	172.938	0.380278	1.50505	104.472	252.906	0.652328	5.75565	6.38434	30.154
17	2	2	0	1	3	1	2	0.0266113	140.919	0.411424	1.2298	2.37912	22.4331	2.26531	32.7021	4.33797	0.940447
98	3	2	0	1	4	3	2	0.414146	3.69689	0.00107165	0.690944	50.8544	105.188	0.010554	0.170591	0.414146	2.13758
42	2	2	0	1	3	1	1	0.353074	645.556	0.00502256	0.314624	106.442	84.3002	0.0662281	1.19483	0.143773	5.12354
30	2	2	0	1	2	1	2	0.885262	145.541	0.249113	0.852262	37.3286	31.1639	2.52051	3.77582	9.82993	11.8587
100	3	2	0	1	4	3	1	17.3669	203433	0.48714	0.130829	24.1761	886.162	11.6294	12.8738	0.190757	5693.31
47	2	2	0	1	2	2	2	0.243838	16.5052	0.126731	0.202719	0.948274	92.77	0.129752	0.485127	3.90381e-06	4.87671
97	3	2	0	1	3	2	1	0.911449	385.294	0.0124397	1.47574	2.20707	67.5981	0.465891	0.406993	0.911449	6.85484
96	3	2	0	2	3	2	2	5.16978	67.1065	0.0271746	0.344617	2609.43	299.119	1.21305	82.5745	0.000113875	23.9969
118	3	2	0	1	4	1	2	0.0796875	41.6136	0.000167689	1.29881	30945.2	5.38179	0.0182253	0.845474	0.011718	2.13128
7	2	2	0	1	4	3	2	0.291308	43.5448	0.373699	0.471558	0.762635	146.073	0.295784	18.626	0.00136013	11.8869
25	2	2	0	1	6	3	1	0.497367	75.4445	0.26721	0.566423	3.41226	68.2637	0.341561	0.940906	1.87105	10.1358
12	2	2	0	1	9	8	2	2.65526	4.47797	0.0972425	2.59271	4.5432	110.601	1.01782	9.26218	0.000694886	0.85138
114	3	2	0	1	6	6	2	0.360596	261.37	0.0120989	5.85607	2790.32	9.93685	0.103172	8.70813	0.121056	9.09659
14	2	2	0	1	5	4	2	0.0327505	0.421022	0.00290575	0.00949112	0.687667	0.373876	0.00772262	0.0466411	0.0148482	0.0248736
110	3	2	0	1	5	4	2	0.321892	61.3064	0.000642651	0.564947	3.96068	16.8612	0.00680262	1.24795	0.0339948	2.84081
111	3	2	0	1	6	3	2	0.0454036	57.7984	0.00147879	0.15182	3761.88	2.80885	0.0587096	0.583365	0.0109978	3.54501
